# Supplementary material for: Leflunomide-Mediated Immunomodulation Inhibits Lesion Progression in a Vitiligo Mouse Model
Source: Int J Mol Sci. 2025 Jul 15;26(14):6787. doi: 10.3390/ijms26146787 (PMC12296137; doi:10.3390/ijms26146787)
Supplement: Supplementary file 1 [file ijms-26-06787-s001.zip]

Archive with 1 entries (1 files):
- ijms-3628473-supplementary.pdf
